# Supplementary material for: Independent Prognostic Value of BRAF V600E for Recurrence in Papillary Thyroid Carcinoma: A Systematic Review and Meta-Analysis
Source: Cancers (Basel). 2026 Jul 17;18(14):2299. doi: 10.3390/cancers18142299 (PMC13406699; doi:10.3390/cancers18142299)
Supplement: Supplementary file 1 [file cancers-18-02299-s001.zip]

Archive with 1 entries (1 files):
- cancers-4410873-supplementary.pdf
